# Supplementary material for: Numerical Approach for the Assessment of Micro-Textured Walls Effects on Rubber Injection Moulding
Source: Polymers (Basel). 2021 May 26;13(11):1739. doi: 10.3390/polym13111739 (PMC8198524; doi:10.3390/polym13111739)
Supplement: Supplementary file 1 [file polymers-13-01739-s001.zip]

Archive with 1 entries (1 files):
- polymers-1222966-supplementary.pdf
